# Supplementary material for: Transcriptome Analysis by RNA Sequencing of Mouse Embryonic Stem Cells Stocked on International Space Station for 1584 Days in Frozen State after Culture on the Ground
Source: Int J Mol Sci. 2024 Mar 14;25(6):3283. doi: 10.3390/ijms25063283 (PMC10970647; doi:10.3390/ijms25063283)
Supplement: Supplementary file 1 [file ijms-25-03283-s001.zip]

Archive with 3 entries (3 files):
- ijms-2868915-Supplementary Figures.pdf
- Morita Supplementary Excel data-S1.xlsx
- Morita Supplementary Excel data-S2.xlsx
